# Supplementary material for: Influence of the Intestinal Microbiota on Colonization Resistance to Salmonella and the Shedding Pattern of Naturally Exposed Pigs
Source: mSystems. 2019 Apr 23;4(2):e00021-19. doi: 10.1128/mSystems.00021-19 (PMC6478965; doi:10.1128/mSystems.00021-19)
Supplement: TABLE S1 [file mSystems.00021-19-st001.xlsx]

## Sheet: Sheet1
Sample	Observed	Chao1	se.chao1	ACE	se.ACE	Shannon	Simpson	InvSimpson	Fisher	Ref	Pen	Pig	Sampling_Day	Infection	Group	Serology		Factor	Index	P-value	Sampling_1	Sampling_2	Sampling_3
M25	4164	7216.04	174.11	8383.43	61.5244	5.79633	0.983252	59.707	1244.78	M25	B	Pig_306	sampling2	non_shedder	A	seropositive		Sampling_Day	Shannon	0.004
M24	5717	8908.96	159.724	10039	64.1799	5.94317	0.985108	67.1485	1640.56	M24	B	Pig_304	sampling2	persistent	D	seropositive		Infection	Shannon	0.71
M14	6783	8932.03	108.198	9883.47	58.1186	5.3186	0.960404	25.2549	1640.2	M14	B	Pig_313	sampling1	intermittent	C	seropositive		Group	Shannon	0.56
M29	5577	10090.4	221.473	11755.7	73.057	6.24942	0.985417	68.5727	1797.18	M29	B	Pig_313	sampling2	intermittent	C	seropositive		Pen		0.66
M15	6292	8474.79	111.618	9456.78	57.2568	5.20366	0.948572	19.4448	1562.83	M15	B	Pig_314	sampling1	non_shedder	A	seronegative		Serology	Shannon	0.0653	0.025	0.607	0.561
M12	5481	7471.44	109.31	8258.81	53.1867	5.00225	0.94881	19.5351	1284.25	M12	B	Pig_310	sampling1	intermittent	C	seropositive		Sampling_Day	Simpson	0.0064
M26	4481	8645.36	229.36	9744.77	66.9324	5.40547	0.951776	20.7367	1311.96	M26	B	Pig_307	sampling2	single_point	B	seropositive		Infection	Simpson	0.573
M11	7810	10124.9	108.794	11353.5	63.0486	5.6585	0.972609	36.5087	1959.41	M11	B	Pig_307	sampling1	single_point	B	seropositive		Group	Simpson	0.497
M22	8427	11203.6	123.73	12450.6	65.5051	6.07612	0.982214	56.2237	2266.78	M22	A	Pig_24	sampling2	intermittent	C	seropositive		Serology	Simpson	0.12
M1	11736	14541.9	110.688	16330.9	73.2412	6.49615	0.989527	95.4802	3133.34	M1	A	Pig_1	sampling1	non_shedder	A	seronegative		Pen	Simpson	0.524
M30	3885	7620.28	220.902	8598.14	61.7757	5.53481	0.972587	36.4796	1176.7	M30	B	Pig_314	sampling2	non_shedder	A	seronegative
M35	4546	8939.91	240.665	10133.9	67.256	5.80346	0.97902	47.6636	1419.57	M35	A	Pig_10	sampling3	intermittent	C	seropositive
M33	5716	10283.4	220.339	12004.2	73.7308	6.50062	0.994178	171.771	1810.44	M33	A	Pig_7	sampling3	non_shedder	A	seronegative
M38	9419	12667.4	133.975	14319.8	73.7697	6.61811	0.985772	70.2835	2744.08	M38	B	Pig_302	sampling3	non_shedder	A	seronegative
M2	9880	12145.9	98.1234	13454.5	65.6159	6.76311	0.994262	174.279	2776.78	M2	A	Pig_6	sampling1	non_shedder	A	seronegative
M36	5071	9294.42	215.377	11081.4	71.4932	6.28846	0.98968	96.9016	1652.05	M36	A	Pig_11	sampling3	non_shedder	A	seronegative
M34	4999	8947.73	205.186	10271.7	67.5827	6.33256	0.991781	121.673	1608.91	M34	A	Pig_8	sampling3	single_point	B	seronegative
M44	8904	11414.1	109.256	12865.9	67.8874	6.75179	0.99384	162.329	2621.01	M44	B	Pig_313	sampling3	intermittent	C	seropositive
M19	7716	9875.91	102.784	11036.7	60.6378	5.92576	0.978156	45.78	2032.06	M19	A	Pig_8	sampling2	single_point	B	seronegative
M21	8349	10449.6	98.4416	11481.4	60.0385	6.33636	0.987406	79.4004	2268.59	M21	A	Pig_11	sampling2	non_shedder	A	seronegative
M28	4757	9585.99	258.94	10430.6	67.6927	6.07086	0.98583	70.5721	1546.97	M28	B	Pig_312	sampling2	intermittent	C	seropositive
M16	9598	12248.7	113.042	13527.2	66.7954	6.4761	0.990427	104.46	2669.33	M16	A	Pig_1	sampling2	non_shedder	A	seronegative
M27	3226	6881.65	236.611	7874.57	61.0036	5.48506	0.956814	23.1555	1031.43	M27	B	Pig_310	sampling2	intermittent	C	seropositive
M18	6916	8902.6	99.7807	9972.09	58.1823	5.66291	0.964515	28.1813	1754.73	M18	A	Pig_7	sampling2	non_shedder	A	seronegative
M23	8946	12085	133.013	13527.1	69.7772	6.2098	0.98781	82.0363	2412.78	M23	B	Pig_302	sampling2	non_shedder	A	seronegative
M20	7962	10593.3	119.71	11927	66.1161	6.42082	0.99161	119.186	2247.84	M20	A	Pig_10	sampling2	intermittent	C	seropositive
M17	9830	12378.9	109.282	13730.9	66.4051	6.43879	0.988383	86.0825	2648.82	M17	A	Pig_6	sampling2	non_shedder	A	seronegative
M9	7843	9984.48	102.87	10876.3	58.2554	5.76081	0.976243	42.0932	1961.38	M9	B	Pig_304	sampling1	persistent	D	seropositive
M43	10244	13013	113.692	14540.4	70.5351	6.86401	0.993935	164.878	3025.52	M43	B	Pig_312	sampling3	intermittent	C	seropositive
M7	6629	9196.84	125.265	10288.7	60.7869	6.01904	0.986449	73.7938	1821.13	M7	A	Pig_24	sampling1	intermittent	C	seropositive
M41	8709	12309.6	150.524	14003.6	73.9709	6.32782	0.986605	74.6569	2480.05	M41	B	Pig307	sampling3	single_point	B	seropositive
M40	3877	7008.13	185.643	7891.47	58.524	5.77123	0.983275	59.7904	1169.7	M40	B	Pig_306	sampling3	non_shedder	A	seropositive
M37	12726	15759.4	113.883	17599.6	75.856	6.94489	0.990697	107.494	3856.87	M37	A	Pig_24	sampling3	intermittent	C	seropositive
M13	5957	7869.01	101.858	8876.07	55.8159	5.28571	0.968357	31.6026	1444.07	M13	B	Pig_312	sampling1	intermittent	C	seropositive
M42	7278	10121	131.42	11421.7	65.8813	5.99506	0.980102	50.2564	2003.13	M42	B	Pig310	sampling3	intermittent	C	seropositive
M10	7801	10163.5	110.279	11314.4	61.8757	5.68173	0.977254	43.9636	1951.37	M10	B	Pig_306	sampling1	non_shedder	A	seropositive
M5	9596	11790.9	97.4341	13087.5	63.864	5.80924	0.972131	35.8823	2365.09	M5	A	Pig_10	sampling1	intermittent	C	seropositive
M45	7877	9670	87.7795	10722.1	58.1091	6.11267	0.986534	74.2632	2061.75	M45	B	Pig_314	sampling3	non_shedder	A	seronegative
M39	8386	11856.9	146.827	13554.5	73.1146	6.64066	0.99185	122.693	2521.69	M39	B	Pig_304	sampling3	persistent	D	seropositive
M6	7890	10240.3	108.679	11455.2	63.1514	6.30118	0.986925	76.4826	2191.78	M6	A	Pig_11	sampling1	non_shedder	A	seronegative
M31	4722	8974.19	224.813	10570.7	69.8263	6.45607	0.993069	144.288	1564.52	M31	A	Pig_1	sampling3	non_shedder	A	seronegative
M4	8255	10418.9	100.096	11651.8	62.0281	6.36774	0.990362	103.755	2276.88	M4	A	Pig_8	sampling1	single_point	B	seronegative
M8	5462	8547.61	157.179	9794.42	64.1238	6.00576	0.985043	66.8582	1612.2	M8	B	Pig_302	sampling1	non_shedder	A	seronegative
M3	8180	10996.3	125.36	12313	66.58	5.91368	0.975629	41.0316	2170.69	M3	A	Pig_7	sampling1	non_shedder	A	seronegative
M32	5568	10698.7	250.63	12194.9	73.9955	6.34442	0.990707	107.609	1831.05	M32	A	Pig_6	sampling3	non_shedder	A	seronegative
