# Supplementary material for: Influence of the Intestinal Microbiota on Colonization Resistance to Salmonella and the Shedding Pattern of Naturally Exposed Pigs
Source: mSystems. 2019 Apr 23;4(2):e00021-19. doi: 10.1128/mSystems.00021-19 (PMC6478965; doi:10.1128/mSystems.00021-19)
Supplement: TABLE S2 [file mSystems.00021-19-st002.xlsx]

## Sheet: Hoja1
Terms added sequentially (first to	l	ast)
		Df	SumsOfSqs	MeanSqs	F.Model	R2	Pr(>F)
hmex2_sampletable_clean$sampling_D	ay	2	16624	0.83121	55278	0.19945	0.0001	***
hmex2_sampletable_clean$Infection		3	0.3957	0.13189	0.8771	0.04747	0.6890
hmex2_sampletable_clean$Serology		1	0.3492	0.34917	23220	0.04189	0.0097	**
hmex2_sampletable_clean$Feed		1	0.3894	0.38942	25898	0.04672	0.0048	**
hmex2_sampletable_clean$Pig		11	16286	0.14806	0.9846	0.19540	0.5159
Residuals		26	39096	0.15037		0.46907
Total		44	83349			100000
					---
