# Supplementary material for: Influence of the Intestinal Microbiota on Colonization Resistance to Salmonella and the Shedding Pattern of Naturally Exposed Pigs
Source: mSystems. 2019 Apr 23;4(2):e00021-19. doi: 10.1128/mSystems.00021-19 (PMC6478965; doi:10.1128/mSystems.00021-19)
Supplement: TABLE S3 [file mSystems.00021-19-st003.xlsx]

## Sheet: Hoja1
Factor	df	SumsOfSqs	MeanSqs	F.Model	R2	p-value
Sampling_day	2	1.6624	0.83121	5.5278	0.19945	0.0001 ***
Infection	1	0.183	0.18303	1.2172	0.02196	0.2139
Serology	1	0.1774	0.1774	1.1798	0.02128	0.2424
Shedding_group	2	0.3979	0.19895	1.3231	0.04774	0.1122
Pig	12	2.0045	0.16704	1.1109	0.2405	0.1954
Residuals	26	3.9096	0.15037	0.46907
Total	44	8.3349	1
---
Signif. codes: 0 ‘***’ 0.001 ‘**’ 0.01 ‘*’ 0.05 ‘.’ 0.1 ‘ ’ 1
df (degrees of freedom)
SumsOfSqs (sums of squares)
MeanSqs (means of squares)
