# Supplementary material for: Influence of the Intestinal Microbiota on Colonization Resistance to Salmonella and the Shedding Pattern of Naturally Exposed Pigs
Source: mSystems. 2019 Apr 23;4(2):e00021-19. doi: 10.1128/mSystems.00021-19 (PMC6478965; doi:10.1128/mSystems.00021-19)
Supplement: TABLE S4 [file mSystems.00021-19-st004.xlsx]

## Sheet: Infection
	Infected	Non_infected	counts in Infected group	counts in non_infected group	oddsRatio	lower	upper	fisherP	fisherAdjP	logFC	se	pvalues	adjPvalues	Kingdom	Phylum	Class	Order	Family	Genus	Species
354914	6	11	117	1993	0.1899	0.0398061	0.800376	0.012675	1	2.11581	0.881652	9.4428e-05	0.0103362	k__Bacteria	p__Firmicutes	c__Clostridia	o__Clostridiales	f__Ruminococcaceae	g__	s__
343831	16	15	1911	4072	0.298753	0.0447627	1.44158	0.1107	1	1.71355	0.55197	0.000209479	0.0212921	k__Bacteria	p__Firmicutes	c__Clostridia	o__Clostridiales	f__	g__	s__
New.ReferenceOTU12639	15	13	477	1961	0.488619	0.105147	2.01228	0.351266	1	1.69753	0.564213	0.000209479	0.0212921	k__Bacteria	p__Firmicutes	c__Clostridia	o__Clostridiales	f__	g__	s__
New.CleanUp.ReferenceOTU87321	8	12	57	206	0.218781	0.0477537	0.891596	0.0307061	1	1.67947	0.656039	0	0	k__Bacteria	p__Firmicutes	c__Clostridia	o__Clostridiales	f__	g__	s__
660214	8	8	82	463	0.534107	0.127537	2.18424	0.354382	1	1.65977	0.794348	0.000240159	0.0213591	k__Bacteria	p__Firmicutes	c__Clostridia	o__Clostridiales	f__Lachnospiraceae	g__Coprococcus	s__
342844	8	7	19	434	0.667891	0.158331	2.821	0.538117	1	1.63915	0.763085	0.000645189	0.0382543	k__Bacteria	p__Firmicutes	c__Clostridia	o__Clostridiales	f__	g__	s__
1029949	22	15	1091	2667	0.882495	0.11888	5.36458	1	1	1.50748	0.556503	0	0	k__Bacteria	p__Firmicutes	c__Clostridia	o__Clostridiales	f__Lachnospiraceae	g__Lachnospira	s__
842598	10	11	52	231	0.382952	0.091364	1.49631	0.13758	1	1.40425	0.627547	0.000530495	0.0345103	k__Archaea	p__Euryarchaeota	c__Methanobacteria	o__Methanobacteriales	f__Methanobacteriaceae	g__Methanobrevibacter	s__
1033345	9	9	51	305	0.507998	0.124301	2.00867	0.354976	1	1.33646	0.693705	0	0	k__Bacteria	p__Bacteroidetes	c__Bacteroidia	o__Bacteroidales	f__[Paraprevotellaceae]	g__[Prevotella]	s__
523140	14	15	457	827	0.222817	0.0335712	1.05653	0.0551112	1	1.27729	0.578925	0	0	k__Bacteria	p__Firmicutes	c__Clostridia	o__Clostridiales	f__Ruminococcaceae	g__Ruminococcus	s__
New.ReferenceOTU4409	12	8	172	17	1	0.257232	3.94259	1	1	-1.65598	0.565103	8.6378e-05	0.010243	k__Bacteria	p__Firmicutes	c__Clostridia	o__Clostridiales	f__	g__	s__
New.ReferenceOTU2734	12	5	333	20	2.04659	0.496948	9.51049	0.351266	1	-1.95292	0.786066	2.18022e-06	0.000620489	k__Bacteria	p__Firmicutes	c__Clostridia	o__Clostridiales	f__Ruminococcaceae	g__	s__

## Sheet: Serology
	Seronegative	Seropositive	counts in seronegative group	counts in seropositive group	oddsRatio	lower	upper	fisherP	fisherAdjP	logFC	se	pvalues	adjPvalues	Kingdom	Phylum	Class	Order	Family	Genus
354905	7	14	27	185	0.365719	0.0881871	1.40343	0.136306	0.982914	1.54301	0.681223	0.00160324	0.0404356	k__Bacteria	p__Firmicutes	c__Bacilli	o__Lactobacillales	f__Lactobacillaceae	g__Lactobacillus
New.ReferenceOTU2734	7	10	58	295	0.705587	0.17243	2.76748	0.758797	1	1.33767	0.744484	0	0	k__Bacteria	p__Firmicutes	c__Clostridia	o__Clostridiales	f__Ruminococcaceae	g__
New.ReferenceOTU1675	12	10	160	46	1.84055	0.490246	7.1981	0.376221	1	-1.20112	0.535732	0	0	k__Bacteria	p__Bacteroidetes	c__Bacteroidia	o__Bacteroidales	f__Prevotellaceae	g__Prevotella
29495	19	21	2567	1266	1.34807	0.138445	17.7732	1	1	-1.23755	0.449242	0.00103722	0.0314035	k__Bacteria	p__Firmicutes	c__Clostridia	o__Clostridiales	f__Ruminococcaceae	g__
New.ReferenceOTU9124	13	8	835	159	3.16089	0.820245	13.1942	0.0758726	0.982914	-1.2511	0.68115	0.00137196	0.039046	k__Bacteria	p__Bacteroidetes	c__Bacteroidia	o__Bacteroidales	f__Prevotellaceae	g__Prevotella
523140	16	13	843	441	2.64738	0.641347	12.3976	0.211518	0.990888	-1.26875	0.57831	0	0	k__Bacteria	p__Firmicutes	c__Clostridia	o__Clostridiales	f__Ruminococcaceae	g__Ruminococcus
323200	15	11	145	27	2.8819	0.733674	12.4815	0.130793	0.982914	-1.30178	0.436881	0.000578032	0.0217138	k__Bacteria	p__Firmicutes	c__Erysipelotrichi	o__Erysipelotrichales	f__Erysipelotrichaceae	g__p-75-a5
New.ReferenceOTU7179	9	5	243	68	2.7819	0.648672	13.3625	0.196088	0.990888	-1.31447	0.766027	0	0	k__Bacteria	p__Firmicutes	c__Clostridia	o__Clostridiales	f__Ruminococcaceae	g__
364085	11	11	241	50	1.2924	0.344883	4.92311	0.768311	1	-1.34399	0.540689	0.000474869	0.0187705	k__Bacteria	p__Firmicutes	c__Clostridia	o__Clostridiales	f__Clostridiaceae	g__Clostridium
366584	15	15	280	60	1.48653	0.362349	6.47879	0.752019	1	-1.35681	0.451091	0	0	k__Bacteria	p__Firmicutes	c__Clostridia	o__Clostridiales	f__Ruminococcaceae	g__
842598	13	8	237	46	3.16089	0.820245	13.1942	0.0758726	0.982914	-1.35859	0.663361	0	0	k__Archaea	p__Euryarchaeota	c__Methanobacteria	o__Methanobacteriales	f__Methanobacteriaceae	g__Methanobrevibacter
New.ReferenceOTU14171	10	9	140	34	1.50106	0.393717	5.86205	0.55527	1	-1.37885	0.562002	0.000155342	0.00891644	k__Bacteria	p__Bacteroidetes	c__Bacteroidia	o__Bacteroidales	f__Prevotellaceae	g__Prevotella
New.CleanUp.ReferenceOTU164624	20	16	2410	229	9.55937	1.09124	464.2	0.0247472	0.932117	-1.39479	0.572811	0	0	k__Bacteria	p__Firmicutes	c__Clostridia	o__Clostridiales	f__Lachnospiraceae	g__
339504	17	19	3096	1176	1.11565	0.202065	6.60624	1	1	-1.40435	0.518744	0.000618617	0.0220073	k__Bacteria	p__Firmicutes	c__Clostridia	o__Clostridiales	f__Lachnospiraceae	g__
333426	17	19	8027	3082	1.11565	0.202065	6.60624	1	1	-1.44253	0.669495	0.000439031	0.0178498	k__Bacteria	p__Firmicutes	c__Clostridia	o__Clostridiales	f__	g__
68841	13	12	887	82	1.60739	0.424882	6.32553	0.55031	1	-1.45104	0.636341	0.00043017	0.0178498	k__Bacteria	p__Firmicutes	c__Clostridia	o__Clostridiales	f__Lachnospiraceae	g__Lachnospira
288250	17	17	2398	453	1.72852	0.358047	9.622	0.502952	1	-1.49699	0.498388	0.000107412	0.00804462	k__Bacteria	p__Bacteroidetes	c__Bacteroidia	o__Bacteroidales	f__Prevotellaceae	g__Prevotella
New.ReferenceOTU10282	17	19	2558	525	1.11565	0.202065	6.60624	1	1	-1.50633	0.544417	6.07575e-05	0.00538736	k__Bacteria	p__Firmicutes	c__Clostridia	o__Clostridiales	f__Lachnospiraceae	g__
72926	15	11	1979	230	2.8819	0.733674	12.4815	0.130793	0.982914	-1.52693	0.675524	0	0	k__Bacteria	p__Firmicutes	c__Clostridia	o__Clostridiales	f__Veillonellaceae	g__Anaerovibrio
New.ReferenceOTU15972	8	6	1369	404	1.82079	0.431478	8.1164	0.519662	1	-1.54611	0.793623	5.62733e-06	0.0023891	k__Bacteria	p__Spirochaetes	c__Spirochaetes	o__Spirochaetales	f__Spirochaetaceae	g__Treponema
1029949	17	20	2757	1001	0.853088	0.136267	5.33324	1	1	-1.59638	0.537015	1.9529e-05	0.00277897	k__Bacteria	p__Firmicutes	c__Clostridia	o__Clostridiales	f__Lachnospiraceae	g__Lachnospira
343709	11	9	2283	484	1.80841	0.478004	7.10413	0.376717	1	-1.6446	0.758563	0.000997377	0.0311466	k__Bacteria	p__Firmicutes	c__Clostridia	o__Clostridiales	f__Ruminococcaceae	g__
172163	17	18	5445	990	1.4058	0.275829	8.02841	0.728883	1	-1.71185	0.544663	5.76062e-05	0.00538736	k__Bacteria	p__Firmicutes	c__Clostridia	o__Clostridiales	f__	g__
343831	17	14	5313	670	2.96108	0.667197	15.8694	0.12122	0.982914	-2.02436	0.531384	9.39881e-06	0.0026749	k__Bacteria	p__Firmicutes	c__Clostridia	o__Clostridiales	f__	g__
297065	10	11	1740	348	1.07267	0.284137	4.05811	1	1	-2.1924	0.684561	6.52185e-05	0.00538736	k__Bacteria	p__Firmicutes	c__Clostridia	o__Clostridiales	f__Ruminococcaceae	g__

## Sheet: Shedding group
	+samples in group 0	+samples in group 1	counts in group 0	counts in group 1	oddsRatio	lower	upper	fisherP	fisherAdjP	(Intercept)	Shedding_groupB	Shedding_groupC	scalingFactor	pvalues	adjPvalues	Kingdom	Phylum	Class	Order	Family	Genus	Species
54116	9	2	491	13	0.607514	0.0720644	7.75354	0.624212	1	5.63618	-4.29572	-5.26024	0.520137	1.75013e-05	0.00355776	k__Bacteria	p__Firmicutes	c__Clostridia	o__Clostridiales	f__Lachnospiraceae	g__	s__
818742	10	2	659	8	0.695738	0.0837105	8.79898	0.650336	1	3.94422	-4.17017	-3.8136	1.13299	0.000144891	0.0206179	k__Bacteria	p__Firmicutes	c__Clostridia	o__Clostridiales	f__	g__	s__
New.ReferenceOTU10985	31	4	375	249	1.90548	0.147573	16.3481	0.601437	1	2.34433	3.08708	0.778832	0.179651	6.68629e-05	0.0118932	k__Bacteria	p__Bacteroidetes	c__Bacteroidia	o__Bacteroidales	f__Prevotellaceae	g__Prevotella	s__copri
New.ReferenceOTU12666	19	3	121	101	0.951062	0.112892	8.01033	1	1	0.729134	2.74619	1.09611	0.504553	0.000251444	0.0325277	k__Bacteria	p__Bacteroidetes	c__Bacteroidia	o__Bacteroidales	f__[Paraprevotellaceae]	g__[Prevotella]	s__

## Sheet: Shedding groups A&C
	Group_A	Group_C	counts in Group A	counts in Group C	oddsRatio	lower	upper	fisherP	fisherAdjP	logFC	se	pvalues	adjPvalues	Kingdom	Phylum	Class	Order	Family	Genus	Species
354905	8	10	28	116	0.501539	0.11316	2.10858	0.343322	1	1.67912	0.629996	0	0	k__Bacteria	p__Firmicutes	c__Bacilli	o__Lactobacillales	f__Lactobacillaceae	g__Lactobacillus	s__
929493	16	13	1161	4111	1.2242	0.226444	6.64535	1	1	1.66472	0.578551	4.25355e-08	7.56068e-06	k__Bacteria	p__Bacteroidetes	c__Bacteroidia	o__Bacteroidales	f__Prevotellaceae	g__Prevotella	s__
524117	9	8	53	330	0.939062	0.220488	4.00626	1	1	1.63729	0.663418	2.31518e-06	0.000143139	k__Bacteria	p__Proteobacteria	c__Gammaproteobacteria	o__Aeromonadales	f__Succinivibrionaceae	g__Succinivibrio	s__
New.ReferenceOTU14171	9	8	124	20	0.939062	0.220488	4.00626	1	1	-1.22088	0.569128	0	0	k__Bacteria	p__Bacteroidetes	c__Bacteroidia	o__Bacteroidales	f__Prevotellaceae	g__Prevotella	s__
323200	15	8	107	17	3.02988	0.693661	14.5488	0.112155	1	-1.32468	0.471464	0	0	k__Bacteria	p__Firmicutes	c__Erysipelotrichi	o__Erysipelotrichales	f__Erysipelotrichaceae	g__p-75-a5	s__
New.CleanUp.ReferenceOTU164624	18	12	2389	200	2.91445	0.503346	21.5814	0.255236	1	-1.35541	0.663043	0.000337449	0.0111594	k__Bacteria	p__Firmicutes	c__Clostridia	o__Clostridiales	f__Lachnospiraceae	g__	s__
324112	17	8	218	40	5.06678	1.05686	29.5586	0.0236699	1	-1.39323	0.521927	0	0	k__Bacteria	p__Firmicutes	c__Clostridia	o__Clostridiales	f__	g__	s__
339504	15	16	3003	985	0.32159	0.0276042	2.17218	0.247212	1	-1.40047	0.574937	2.50883e-06	0.000148648	k__Bacteria	p__Firmicutes	c__Clostridia	o__Clostridiales	f__Lachnospiraceae	g__	s__
New.ReferenceOTU10282	18	14	2609	365	1.69048	0.241769	13.4913	0.68248	1	-1.46037	0.613054	9.56054e-07	7.99711e-05	k__Bacteria	p__Firmicutes	c__Clostridia	o__Clostridiales	f__Lachnospiraceae	g__	s__
343709	11	7	1876	155	1.70427	0.405909	7.51925	0.523325	1	-1.54037	0.801175	7.51582e-05	0.00296875	k__Bacteria	p__Firmicutes	c__Clostridia	o__Clostridiales	f__Ruminococcaceae	g__	s__
New.ReferenceOTU12639	13	11	1961	159	1.03322	0.233176	4.53112	1	1	-1.83255	0.583527	1.28043e-07	1.78542e-05	k__Bacteria	p__Firmicutes	c__Clostridia	o__Clostridiales	f__	g__	s__
354914	11	3	1993	71	5.25284	1.03225	36.8402	0.0427502	1	-2.0659	1.13419	1.71434e-06	0.00012189	k__Bacteria	p__Firmicutes	c__Clostridia	o__Clostridiales	f__Ruminococcaceae	g__	s__
New.ReferenceOTU13342	4	4	1938	24	0.827661	0.128342	5.3246	1	1	-2.48599	1.21965	1.9537e-06	0.00012628	k__Bacteria	p__Bacteroidetes	c__Bacteroidia	o__Bacteroidales	f__Prevotellaceae	g__Prevotella	s__
