# Supplementary material for: Influence of the Intestinal Microbiota on Colonization Resistance to Salmonella and the Shedding Pattern of Naturally Exposed Pigs
Source: mSystems. 2019 Apr 23;4(2):e00021-19. doi: 10.1128/mSystems.00021-19 (PMC6478965; doi:10.1128/mSystems.00021-19)
Supplement: TABLE S5 [file mSystems.00021-19-st005.xlsx]

## Sheet: Infection
		Infected	Salmonella_free	counts in Infected group	counts in non-infected group	oddsRatio	lower	upper	fisherP	fisherAdjP	logFC	se	pvalues	adjPvalues	Kingdom	Phylum	Class	Order	Family	Genus	Species
Sampling 1	354914	3	5	42	1835	0.118947	0.00182708	1.76805	0.118881	1	3.85539	1.18549	0	0	k__Bacteria	p__Firmicutes	c__Clostridia	o__Clostridiales	f__Ruminococcaceae	g__	s__
	1029949	5	5	47	1323	0.273487	0.00425066	4.24809	0.58042	1	3.05194	1.02409	0	0	k__Bacteria	p__Firmicutes	c__Clostridia	o__Clostridiales	f__Lachnospiraceae	g__Lachnospira	s__
	New.ReferenceOTU12639	4	5	78	1316	0.181357	0.00283646	2.68934	0.286713	1	2.90964	1.01387	0	0	k__Bacteria	p__Firmicutes	c__Clostridia	o__Clostridiales	f__	g__	s__
	527762	8	5	173	1967	1.54914	0.0170224	140.88	1	1	2.66592	1.51478	0	0	k__Bacteria	p__Cyanobacteria	c__4C0d-2	o__YS2	f__	g__	s__
	791522	4	4	129	723	0.425763	0.0253177	5.02645	0.608392	1	2.41058	1.01045	0	0	k__Bacteria	p__Firmicutes	c__Clostridia	o__Clostridiales	f__	g__	s__
	172163	7	5	2080	1933	0.716429	0.00991754	17.6494	1	1	2.34288	1.68318	0	0	k__Bacteria	p__Firmicutes	c__Clostridia	o__Clostridiales	f__	g__	s__
	68841	5	4	200	711	0.644827	0.0385111	7.90018	1	1	2.18952	0.963128	0	0	k__Bacteria	p__Firmicutes	c__Clostridia	o__Clostridiales	f__Lachnospiraceae	g__Lachnospira	s__
	New.ReferenceOTU10282	7	5	180	1124	0.716429	0.00991754	17.6494	1	1	1.967	1.50636	0	0	k__Bacteria	p__Firmicutes	c__Clostridia	o__Clostridiales	f__Lachnospiraceae	g__	s__
	683621	5	5	51	317	0.273487	0.00425066	4.24809	0.58042	1	1.94597	0.788049	0	0	k__Bacteria	p__Firmicutes	c__Clostridia	o__Clostridiales	f__Clostridiaceae	g__	s__
	288250	5	5	153	981	0.273487	0.00425066	4.24809	0.58042	1	1.90699	0.969822	0	0	k__Bacteria	p__Bacteroidetes	c__Bacteroidia	o__Bacteroidales	f__Prevotellaceae	g__Prevotella	s__
	353195	4	5	92	245	0.181357	0.00283646	2.68934	0.286713	1	1.88657	0.896831	0	0	k__Bacteria	p__Firmicutes	c__Clostridia	o__Clostridiales	f__	g__	s__
	355817	9	6	116	437	0	0	#DIV/0!	1	1	1.74031	1.09321	0	0	k__Bacteria	p__Firmicutes	c__Clostridia	o__Clostridiales	f__Lachnospiraceae	g__	s__
	New.ReferenceOTU6597	6	5	51	188	0.424037	0.00637392	7.46597	0.604396	1	1.72067	0.640723	0	0	k__Bacteria	p__Firmicutes	c__Clostridia	o__Clostridiales	f__Lachnospiraceae	g__	s__
	636296	5	5	73	184	0.273487	0.00425066	4.24809	0.58042	1	1.67447	0.783709	0	0	k__Bacteria	p__Proteobacteria	c__Betaproteobacteria	o__Burkholderiales	f__Alcaligenaceae	g__Sutterella	s__
	29495	9	6	381	1270	0	0	#DIV/0!	1	1	1.65694	1.52907	0	0	k__Bacteria	p__Firmicutes	c__Clostridia	o__Clostridiales	f__Ruminococcaceae	g__	s__
	369486	6	6	37	197	0	0	3.50467	0.228571	1	1.63981	1.11857	0	0	k__Bacteria	p__Firmicutes	c__Clostridia	o__Clostridiales	f__Lachnospiraceae	g__Lachnospira	s__
	New.ReferenceOTU10946	5	4	40	92	0.644827	0.0385111	7.90018	1	1	1.63326	0.784693	0	0	k__Bacteria	p__Firmicutes	c__Clostridia	o__Clostridiales	f__Lachnospiraceae	g__	s__
	1033345	4	4	41	264	0.425763	0.0253177	5.02645	0.608392	1	1.62508	0.998415	0	0	k__Bacteria	p__Bacteroidetes	c__Bacteroidia	o__Bacteroidales	f__[Paraprevotellaceae]	g__[Prevotella]	s__
	New.ReferenceOTU11517	6	5	14	126	0.424037	0.00637392	7.46597	0.604396	1	1.61152	0.781667	0	0	k__Bacteria	p__Bacteroidetes	c__Bacteroidia	o__Bacteroidales	f__Rikenellaceae	g__	s__
	359984	8	5	311	2151	1.54914	0.0170224	140.88	1	1	1.57896	1.36037	0	0	k__Bacteria	p__Firmicutes	c__Clostridia	o__Clostridiales	f__Ruminococcaceae	g__	s__
	47554	2	5	13	151	0.0735612	0.00107065	1.15652	0.0405594	1	1.56076	1.1936	0	0	k__Bacteria	p__Bacteroidetes	c__Bacteroidia	o__Bacteroidales	f__Prevotellaceae	g__Prevotella	s__
	515279	7	6	38	213	0	0	8.03949	0.485714	1	1.53254	1.17519	0	0	k__Bacteria	p__Firmicutes	c__Clostridia	o__Clostridiales	f__Lachnospiraceae	g__	s__
	326136	2	3	61	278	0.312933	0.0169217	4.29386	0.328671	1	1.51753	1.14178	0	0	k__Bacteria	p__Firmicutes	c__Clostridia	o__Clostridiales	f__	g__	s__
	524117	5	2	125	16	2.34872	0.198947	39.4981	0.608392	1	-1.50741	1.09705	0	0	k__Bacteria	p__Proteobacteria	c__Gammaproteobacteria	o__Aeromonadales	f__Succinivibrionaceae	g__Succinivibrio	s__
	New.ReferenceOTU3975	9	5	233	29	#DIV/0!	0.0384613	#DIV/0!	0.4	1	-1.50933	1.12751	0	0	k__Bacteria	p__Bacteroidetes	c__Bacteroidia	o__Bacteroidales	f__Prevotellaceae	g__Prevotella	s__
	New.ReferenceOTU16247	9	5	418	59	#DIV/0!	0.0384613	#DIV/0!	0.4	1	-1.61856	1.13644	0	0	k__Bacteria	p__Bacteroidetes	c__Bacteroidia	o__Bacteroidales	f__Prevotellaceae	g__Prevotella	s__
	291493	9	6	2074	240	0	0	#DIV/0!	1	1	-1.6777	1.48118	0	0	k__Bacteria	p__Firmicutes	c__Clostridia	o__Clostridiales	f__Lachnospiraceae	g__	s__
	193755	4	5	1362	82	0.181357	0.00283646	2.68934	0.286713	1	-2.04248	0.891862	0	0	k__Bacteria	p__Firmicutes	c__Clostridia	o__Clostridiales	f__Ruminococcaceae	g__Ruminococcus	s__
	New.ReferenceOTU16460	8	6	341	22	0	0	58.4475	1	1	-2.3776	0.915379	0	0	k__Bacteria	p__Firmicutes	c__Clostridia	o__Clostridiales	f__Lachnospiraceae	g__	s__
	572743	7	6	746	215	0	0	8.03949	0.485714	1	-2.41902	1.33671	0	0	k__Bacteria	p__Bacteroidetes	c__Bacteroidia	o__Bacteroidales	f__Prevotellaceae	g__Prevotella	s__
	New.ReferenceOTU4409	5	2	129	2	2.34872	0.198947	39.4981	0.608392	1	-2.79803	1.04098	0	0	k__Bacteria	p__Firmicutes	c__Clostridia	o__Clostridiales	f__	g__	s__
Sampling 2		Infected	Non_infected	counts in Infected group	counts in non-infected group	oddsRatio	lower	upper	fisherP	fisherAdjP	logFC	se	pvalues	adjPvalues	Kingdom	Phylum	Class	Order	Family	Genus	Species
	343443	8	4	307	1143	3.62203	0.146639	264.265	0.525275	1	1.76018	1.1309	0	0	k__Bacteria	p__Bacteroidetes	c__Bacteroidia	o__Bacteroidales	f__Prevotellaceae	g__Prevotella	s__
	552380	7	5	176	1368	0.716429	0.00991754	17.6494	1	1	1.73682	1.16793	0	0	k__Bacteria	p__Firmicutes	c__Clostridia	o__Clostridiales	f__Ruminococcaceae	g__Ruminococcus	s__
	354905	7	3	83	8	3.19557	0.232891	59.0957	0.328671	1	-2.00923	0.861306	0	0	k__Bacteria	p__Firmicutes	c__Bacilli	o__Lactobacillales	f__Lactobacillaceae	g__Lactobacillus	s__
	519763	5	2	82	7	2.34872	0.198947	39.4981	0.608392	1	-2.18225	1.15508	0	0	k__Bacteria	p__Firmicutes	c__Clostridia	o__Clostridiales	f__Ruminococcaceae	g__Oscillospira	s__
Sampling 3		Infected	Non_infected	counts in Infected group	counts in non-infected group	oddsRatio	lower	upper	fisherP	fisherAdjP	logFC	se	pvalues	adjPvalues	Kingdom	Phylum	Class	Order	Family	Genus
	New.ReferenceOTU10282	6	5	45	940	0.424037	0.00637392	7.46597	0.604396	1	1.81692	0.922427	0	0	k__Bacteria	p__Firmicutes	c__Clostridia	o__Clostridiales	f__Lachnospiraceae	g__
	New.ReferenceOTU12639	5	4	53	551	0.644827	0.0385111	7.90018	1	1	1.78868	0.814293	0	0	k__Bacteria	p__Firmicutes	c__Clostridia	o__Clostridiales	f__	g__
	343443	8	4	307	1143	3.62203	0.146639	264.265	0.525275	1	1.76018	1.1309	0	0	k__Bacteria	p__Bacteroidetes	c__Bacteroidia	o__Bacteroidales	f__Prevotellaceae	g__Prevotella
	New.CleanUp.ReferenceOTU64264	2	3	1194	55	0.312933	0.0169217	4.29386	0.328671	1	-2.1379	1.22965	0	0	k__Bacteria	p__Bacteroidetes	c__Bacteroidia	o__Bacteroidales	f__Prevotellaceae	g__Prevotella

## Sheet: Serology
		Seronegative	Seropositive	counts in Seronegative group	counts in Seropositive group	oddsRatio	lower	upper	fisherP	fisherAdjP	logFC	se	pvalues	adjPvalues	Kingdom	Phylum	Class	Order	Family	Genus
Sampling 1	296941	4	7	43	272	0.213858	0.00319157	3.73102	0.282051	1	2.06925	0.770301	0	0	k__Bacteria	p__Firmicutes	c__Clostridia	o__Clostridiales	f__Ruminococcaceae	g__	s__
	186090	2	3	7	69	0.684926	0.0399221	9.10532	1	1	1.95225	1.11651	0	0	k__Bacteria	p__Firmicutes	c__Clostridia	o__Clostridiales	f__Ruminococcaceae	g__Ruminococcus	s__
	New.ReferenceOTU12899	6	7	77	196	0.866027	0.0095786	78.3189	1	1	1.75009	1.2885	0	0	k__Bacteria	p__Bacteroidetes	c__Bacteroidia	o__Bacteroidales	f__Prevotellaceae	g__Prevotella	s__
	New.ReferenceOTU10224	6	8	93	631	0	0	34.1254	0.466667	1	1.72482	1.04699	0	0	k__Bacteria	p__Bacteroidetes	c__Bacteroidia	o__Bacteroidales	f__Prevotellaceae	g__Prevotella	s__
	New.ReferenceOTU15628	7	8	241	1389	0	0	#DIV/0!	1	1	1.70648	1.12844	0	0	k__Bacteria	p__Firmicutes	c__Clostridia	o__Clostridiales	f__Veillonellaceae	g__Anaerovibrio	s__
	325808	6	8	230	1128	0	0	34.1254	0.466667	1	1.58081	1.26909	0	0	k__Bacteria	p__Firmicutes	c__Clostridia	o__Clostridiales	f__Veillonellaceae	g__Megamonas	s__
	332163	7	7	1020	242	#DIV/0!	0.0224512	#DIV/0!	1	1	-1.64689	0.930522	0	0	k__Bacteria	p__Firmicutes	c__Clostridia	o__Clostridiales	f__Lachnospiraceae	g__Lachnospira	s__
	559659	6	5	575	197	3.3097	0.190793	219.535	0.569231	1	-1.7382	0.698335	0	0	k__Bacteria	p__Firmicutes	c__Clostridia	o__Clostridiales	f__Ruminococcaceae	g__	s__
	New.ReferenceOTU21298	6	3	121	65	8.40708	0.565594	547.321	0.118881	1	-1.73936	0.877658	0	0	k__Bacteria	p__Proteobacteria	c__Betaproteobacteria	o__Burkholderiales	f__Alcaligenaceae	g__Sutterella	s__
	993934	6	7	539	145	0.866027	0.0095786	78.3189	1	1	-1.77904	1.01937	0	0	k__Bacteria	p__Bacteroidetes	c__Bacteroidia	o__Bacteroidales	f__Prevotellaceae	g__Prevotella	s__
	New.CleanUp.ReferenceOTU93945	5	4	438	113	2.34872	0.198947	39.4981	0.608392	1	-1.82392	0.953313	0	0	k__Bacteria	p__Firmicutes	c__Clostridia	o__Clostridiales	f__	g__	s__
	297087	7	5	648	36	#DIV/0!	0.391148	#DIV/0!	0.2	1	-1.97363	1.26817	0	0	k__Bacteria	p__Firmicutes	c__Clostridia	o__Clostridiales	f__Ruminococcaceae	g__Ruminococcus	s__copri
	New.ReferenceOTU5826	6	5	827	144	3.3097	0.190793	219.535	0.569231	1	-2.04483	0.951164	0	0	k__Bacteria	p__Firmicutes	c__Clostridia	o__Clostridiales	f__Lachnospiraceae	g__	s__
	355817	7	8	490	63	0	0	#DIV/0!	1	1	-2.04611	0.98703	0	0	k__Bacteria	p__Firmicutes	c__Clostridia	o__Clostridiales	f__Lachnospiraceae	g__	s__
	29495	7	8	1382	269	0	0	#DIV/0!	1	1	-2.05194	1.43455	0	0	k__Bacteria	p__Firmicutes	c__Clostridia	o__Clostridiales	f__Ruminococcaceae	g__	s__copri
	334839	5	2	171	26	6.39706	0.52003	128.014	0.131935	1	-2.0723	1.14419	0	0	k__Bacteria	p__Firmicutes	c__Clostridia	o__Clostridiales	f__Ruminococcaceae	g__	s__
	1068836	6	3	77	8	8.40708	0.565594	547.321	0.118881	1	-2.09529	0.754271	0	0	k__Bacteria	p__Firmicutes	c__Clostridia	o__Clostridiales	f__Ruminococcaceae	g__Ruminococcus	s__
	New.ReferenceOTU10282	6	6	1156	148	1.91151	0.0785246	137.209	1	1	-2.13493	1.46438	0	0	k__Bacteria	p__Firmicutes	c__Clostridia	o__Clostridiales	f__Lachnospiraceae	g__	s__
Sampling 2		Seronegative	Seropositive	counts in group 0	counts in group 1	oddsRatio	lower	upper	fisherP	fisherAdjP	logFC	se	pvalues	adjPvalues	Kingdom	Phylum	Class	Order	Family	Genus
	581474	3	7	25	129	0.126962	0.00191838	1.98895	0.118881	1	1.99466	0.947764	0	0	k__Bacteria	p__Firmicutes	c__Bacilli	o__Lactobacillales	f__Lactobacillaceae	g__Lactobacillus
	553352	3	7	17	128	0.126962	0.00191838	1.98895	0.118881	1	1.85471	0.927245	0	0	k__Bacteria	p__Firmicutes	c__Bacilli	o__Lactobacillales	f__Lactobacillaceae	g__Lactobacillus
	343443	5	7	1173	277	0.382781	0.00531684	9.32607	0.569231	1	-1.52889	1.17284	0	0	k__Bacteria	p__Bacteroidetes	c__Bacteroidia	o__Bacteroidales	f__Prevotellaceae	g__Prevotella
	522858	7	8	1838	381	0	0	#DIV/0!	1	1	-1.52605	1.13344	0	0	k__Bacteria	p__Bacteroidetes	c__Bacteroidia	o__Bacteroidales	f__[Paraprevotellaceae]	g__[Prevotella]
	1029949	4	8	852	364	0	0	1.86948	0.0769231	1	-1.5018	1.31009	0	0	k__Bacteria	p__Firmicutes	c__Clostridia	o__Clostridiales	f__Lachnospiraceae	g__Lachnospira
	552380	5	7	1368	176	0.382781	0.00531684	9.32607	0.569231	1	-1.74175	1.17155	0	0	k__Bacteria	p__Firmicutes	c__Clostridia	o__Clostridiales	f__Ruminococcaceae	g__Ruminococcus
Sampling 3		Seronegative	Seropositive	counts in group 0	counts in group 1	oddsRatio	lower	upper	fisherP	fisherAdjP	logFC	se	pvalues	adjPvalues	Kingdom	Phylum	Class	Order	Family	Genus
	581474	3	7	25	129	0.126962	0.00191838	1.98895	0.118881	1	1.99466	0.947764	0	0	k__Bacteria	p__Firmicutes	c__Bacilli	o__Lactobacillales	f__Lactobacillaceae	g__Lactobacillus
	149335	2	6	4	23	0.156322	0.00781165	1.92297	0.131935	1	1.95603	1.02489	0	0	k__Bacteria	p__Firmicutes	c__Clostridia	o__Clostridiales	f__Veillonellaceae	g__Mitsuokella
	4359258	6	5	37	319	3.3097	0.190793	219.535	0.569231	1	1.78792	0.727851	0	0	k__Bacteria	p__Cyanobacteria	c__4C0d-2	o__YS2	f__	g__
	522858	7	8	1838	381	0	0	#DIV/0!	1	1	-1.52605	1.13344	0	0	k__Bacteria	p__Bacteroidetes	c__Bacteroidia	o__Bacteroidales	f__[Paraprevotellaceae]	g__[Prevotella]
	343443	5	7	1173	277	0.382781	0.00531684	9.32607	0.569231	1	-1.52889	1.17284	0	0	k__Bacteria	p__Bacteroidetes	c__Bacteroidia	o__Bacteroidales	f__Prevotellaceae	g__Prevotella
	552380	5	7	1368	176	0.382781	0.00531684	9.32607	0.569231	1	-1.74175	1.17155	0	0	k__Bacteria	p__Firmicutes	c__Clostridia	o__Clostridiales	f__Ruminococcaceae	g__Ruminococcus

## Sheet: Shedding_Gr
		+samples in group 0	+samples in group 1	counts in Group A	counts in Group C	(Intercept)	Gr_s1B	Gr_s1C	scalingFactor	pvalues	adjPvalues	Kingdom	Phylum	Class	Order	Family	Genus	Species
Sampling 1	727140	2	0	461	0	6.63859	-8.85148	-8.4086	1.21778	1.09053e-13	3.77596e-11	k__Bacteria	p__Firmicutes	c__Clostridia	o__Clostridiales	f__Lachnospiraceae	g__Coprococcus	s__
	68837	2	0	278	0	10.3094	-8.02082	-8.03671	-1.25933	1.57388e-12	2.42203e-10	k__Bacteria	p__Spirochaetes	c__Spirochaetes	o__Spirochaetales	f__Spirochaetaceae	g__Treponema	s__
	New.ReferenceOTU11089	3	1	725	10	39.6647	-5.93363	-10.5099	-17.3431	1.98868e-13	3.93475e-11	k__Bacteria	p__Fibrobacteres	c__Fibrobacteria	o__Fibrobacterales	f__Fibrobacteraceae	g__Fibrobacter	s__
	587570	5	1	1911	188	15.7025	5.1144	3.7025	-6.95988	7.50404e-05	0.00173218	k__Bacteria	p__Proteobacteria	c__Gammaproteobacteria	o__Aeromonadales	f__Succinivibrionaceae	g__Anaerobiospirillum	s__
	581474	4	1	65	101	9.34082	4.52786	0.641359	-3.7784	7.13578e-11	6.17691e-09	k__Bacteria	p__Firmicutes	c__Bacilli	o__Lactobacillales	f__Lactobacillaceae	g__Lactobacillus	s__
	660214	4	2	417	12	7.31987	-4.13112	-6.50567	-0.491099	0.000137442	0.00302153	k__Bacteria	p__Firmicutes	c__Clostridia	o__Clostridiales	f__Lachnospiraceae	g__Coprococcus	s__
	11208	4	0	2363	0	16.457	-2.2277	4.30494	-7.84731	0.000476532	0.00916663	k__Bacteria	p__Proteobacteria	c__Epsilonproteobacteria	o__Campylobacterales	f__Campylobacteraceae	g__Campylobacter	s__
Sampling 2		+samples in group 0	+samples in group 1	counts in Group A	counts in Group C	(Intercept)	Gr_s2B	Gr_s2C	scalingFactor	pvalues	adjPvalues	Kingdom	Phylum	Class	Order	Family	Genus	Species
	727140	7	0	4609	0	11.3064	-8.72664	-2.41264	-1.72408	0.000328596	0.0138508	k__Bacteria	p__Firmicutes	c__Clostridia	o__Clostridiales	f__Lachnospiraceae	g__Coprococcus	s__
	New.ReferenceOTU15972	2	0	426	0	-8.02175	-5.07094	-2.94836	7.50659	2.76658e-07	7.69663e-05	k__Bacteria	p__Spirochaetes	c__Spirochaetes	o__Spirochaetales	f__Spirochaetaceae	g__Treponema	s__
	New.ReferenceOTU10985	11	2	159	186	1.66195	3.66977	1.00287	0.86053	0.000979873	0.0328037	k__Bacteria	p__Bacteroidetes	c__Bacteroidia	o__Bacteroidales	f__Prevotellaceae	g__Prevotella	s__copri
	364085	11	1	90	91	-0.726156	3.27985	0.114307	2.1993	0.00124594	0.0393887	k__Bacteria	p__Firmicutes	c__Clostridia	o__Clostridiales	f__Clostridiaceae	g__Clostridium	s__
	New.ReferenceOTU14885	8	2	72	47	-0.793145	2.98626	1.65101	1.6231	0.000442234	0.0175756	k__Bacteria	p__Bacteroidetes	c__Bacteroidia	o__Bacteroidales	f__Prevotellaceae	g__Prevotella	s__
	569807	4	0	204	0	-3.31103	-2.28767	4.47968	3.25372	1.50815e-05	0.00110412	k__Bacteria	p__Cyanobacteria	c__4C0d-2	o__YS2	f__	g__	s__
	198404	12	2	111	2	2.21437	-2.14918	-0.0362776	0.658526	2.21124e-05	0.00153792	k__Bacteria	p__Firmicutes	c__Clostridia	o__Clostridiales	f__Lachnospiraceae	g__Roseburia	s__
	264552	3	1	213	11	12.761	-2.14291	-3.41468	-6.23039	0.000403707	0.0165164	k__Bacteria	p__Firmicutes	c__Clostridia	o__Clostridiales	f__Veillonellaceae	g__Dialister	s__
Sampling 3		+samples in group 0	+samples in group 1	counts in Group A	counts in Group C	(Intercept)	Gr_s3B	Gr_s3C	scalingFactor	pvalues	adjPvalues	Kingdom	Phylum	Class	Order	Family	Genus	Species
	727140	7	0	4609	0	11.3064	-8.72664	-2.41264	-1.72408	0.000328596	0.0138508	k__Bacteria	p__Firmicutes	c__Clostridia	o__Clostridiales	f__Lachnospiraceae	g__Coprococcus	s__
	160750	4	1	80	1	11.7696	-6.1515	-4.48351	-3.6439	0.000117257	0.00604089	k__Bacteria	p__Firmicutes	c__Clostridia	o__Clostridiales	f__Lachnospiraceae	g__Coprococcus	s__
	New.ReferenceOTU19097	8	2	93	7	8.99656	-3.13388	-1.70034	-2.6077	0.000223922	0.0107405	k__Bacteria	p__Bacteroidetes	c__Bacteroidia	o__Bacteroidales	f__Prevotellaceae	g__Prevotella	s__copri
	New.ReferenceOTU14885	8	2	72	47	-0.793145	2.98626	1.65101	1.6231	0.000442234	0.0175756	k__Bacteria	p__Bacteroidetes	c__Bacteroidia	o__Bacteroidales	f__Prevotellaceae	g__Prevotella	s__
	26677	6	1	20	41	-0.776193	2.78778	-0.105341	1.93831	3.57911e-06	0.000414878	k__Bacteria	p__Proteobacteria	c__Epsilonproteobacteria	o__Campylobacterales	f__Helicobacteraceae	g__Flexispira	s__
	New.ReferenceOTU13342	2	1	1601	127	21.5562	-2.75128	2.44791	-10.7816	2.40687e-06	0.000304359	k__Bacteria	p__Bacteroidetes	c__Bacteroidia	o__Bacteroidales	f__Prevotellaceae	g__Prevotella	s__
	New.ReferenceOTU10200	10	2	86	35	-1.18696	2.66794	1.62364	1.90356	0.00115589	0.0373918	k__Bacteria	p__Bacteroidetes	c__Bacteroidia	o__Bacteroidales	f__Prevotellaceae	g__Prevotella	s__copri
	New.ReferenceOTU13479	12	2	162	3	5.29095	-2.65225	-0.197339	-0.948354	0.000552362	0.0202194	k__Bacteria	p__Firmicutes	c__Clostridia	o__Clostridiales	f__Lachnospiraceae	g__	s__
	New.ReferenceOTU11818	11	2	71	62	-0.236007	2.64442	-0.123147	1.81766	2.47428e-05	0.00163892	k__Bacteria	p__Bacteroidetes	c__Bacteroidia	o__Bacteroidales	f__Prevotellaceae	g__Prevotella	s__copri
	569807	4	0	204	0	-3.31103	-2.28767	4.47968	3.25372	1.50815e-05	0.00110412	k__Bacteria	p__Cyanobacteria	c__4C0d-2	o__YS2	f__	g__	s__
	198404	12	2	111	2	2.21437	-2.14918	-0.0362776	0.658526	2.21124e-05	0.00153792	k__Bacteria	p__Firmicutes	c__Clostridia	o__Clostridiales	f__Lachnospiraceae	g__Roseburia	s__
	264552	3	1	213	11	12.761	-2.14291	-3.41468	-6.23039	0.000403707	0.0165164	k__Bacteria	p__Firmicutes	c__Clostridia	o__Clostridiales	f__Veillonellaceae	g__Dialister	s__
